# Supplementary material for: Functional Study of Amorpha fruticosa WRKY20 Gene in Response to Drought Stress
Source: Int J Mol Sci. 2023 Jul 31;24(15):12231. doi: 10.3390/ijms241512231 (PMC10418629; doi:10.3390/ijms241512231)
Supplement: Supplementary file 1 [file ijms-24-12231-s001.zip]

Archive with 1 entries (1 files):
- ijms-2536184-supplementary.pdf
